# Supplementary material for: A novel role for the 3′-5′ exoribonuclease Dis3L2 in controlling cell proliferation and tissue growth
Source: RNA Biol. 2016 Sep 14;13(12):1286–99. doi: 10.1080/15476286.2016.1232238 (PMC5207379; doi:10.1080/15476286.2016.1232238)
Supplement: Supplementary_Data.zip [file krnb-13-12-1232238-s001.zip]

Archive with 14 entries (14 files):
- 1. Supplemental Materials Legend.docx
- 10. Supplemental Figure 9.jpg
- 11. Supplemental Figure 10.jpg
- 12. Supplemental Figure 11.jpg
- 13. Supplemental Figure 12.jpg
- 14. Supplementary File.xlsx
- 2. Supplemental Figure 1.jpg
- 3. Supplemental Figure 2.jpg
- 4. Supplemental Figure 3.jpg
- 5. Supplemental Figure 4.docx
- 6. Supplemental Figure 5.jpg
- 7. Supplemental Figure 6.jpg
- 8. Supplemental Figure 7.jpg
- 9. Supplemental Figure 8.jpg
