# Supplementary material for: A novel role for the 3′-5′ exoribonuclease Dis3L2 in controlling cell proliferation and tissue growth
Source: RNA Biol. 2016 Sep 14;13(12):1286–99. doi: 10.1080/15476286.2016.1232238 (PMC5207379; doi:10.1080/15476286.2016.1232238)
Supplement: Supplementary_Data.zip [file krnb-13-12-1232238-s001.zip › 14. Supplementary File.xlsx]

## Sheet: Sheet1
Genes with control FPKM >0.3								Genes with control FPKM <0.3
gene	log2(fold_change)	p_value	q_value	significant				gene	log2(fold_change)	p_value	q_value	significant
cyt-c-d	2.85664	0.18955	0.999773	no				Hsp70Bb	9.77986	0.1672	0.999773	no
CG31808	2.77419	0.00235	0.342009	no				CG9259	3.77061	0.00875	0.829052	no
fs(1)Yb	2.27547	0.01625	0.999773	no				CG5890	2.83578	1	1	no
pyx	2.07384	0.0084	0.829052	no				CR18228	2.83128	1	1	no
CG7763	1.95914	0.4322	0.999773	no				CG8773	2.78712	1	1	no
CG3457	1.94583	0.03605	0.999773	no				c(2)M	2.74184	1	1	no
CG2678	1.81089	0.0128	0.999773	no				bam	2.68251	1	1	no
CG1503	1.778	0.0422	0.999773	no				CG10178	2.5826	1	1	no
dpr19	1.49609	0.004	0.485404	no				yellow-k	2.46603	1	1	no
CG13029	1.47588	0.44735	0.999773	no				CG14787	2.28861	0.1653	0.999773	no
CR45234	1.40585	0.2957	0.999773	no				CR45683	2.23846	1	1	no
CR45754	1.38477	0.2508	0.999773	no				whip	2.06282	1	1	no
CG9737	1.33558	0.14985	0.999773	no				Yp3	1.88354	1	1	no
CG31373	1.31847	0.1222	0.999773	no				CR45549	1.86791	1	1	no
CG30269	1.21227	0.16375	0.999773	no				CR44939	1.80471	1	1	no
yellow-h	1.20057	0.1912	0.999773	no				Mst36Fa	1.79911	1	1	no
CG32364	1.18481	0.00015	0.0370455	yes				CG7368	1.75543	1	1	no
CG3119	1.16281	0.25035	0.999773	no				CG9626	1.73701	1	1	no
CG12560	1.14027	0.10845	0.999773	no				CG15096	1.71288	1	1	no
CG15657	1.13933	0.56225	0.999773	no				CG7365	1.69611	1	1	no
CG9919	1.1386	0.58315	0.999773	no				Rim	1.68506	1	1	no
CG31875	1.13852	0.0221	0.999773	no				CG31053	1.62447	1	1	no
CheA29a	1.12634	0.4773	0.999773	no				Pxt	1.47435	1	1	no
CG16799	1.11019	0.4148	0.999773	no				CG14868	1.38006	1	1	no
CG6142	1.05259	1	1	no				CG5984	1.36654	1	1	no
CG32225	1.03997	1	1	no				Tace	1.36191	1	1	no
CG42237	1.03934	1	1	no				b6	1.34561	1	1	no
Asph	1.03323	0.0516	0.999773	no				Mhc	1.33978	1	1	no
CR43907	1.02928	0.40565	0.999773	no				mGluR	1.33876	1	1	no
CG31547	1.02855	0.042	0.999773	no				scro	1.32878	1	1	no
CG2145	1.02468	5e-05	0.0135833	yes				CR43609	1.32349	1	1	no
CG33178	0.990913	0.42225	0.999773	no				Syt7	1.31958	1	1	no
gd	0.977499	0.21375	0.999773	no				CG7349	1.20997	1	1	no
CR40503	0.963188	0.15525	0.999773	no				CG12950	1.20704	1	1	no
CG14079	0.955529	0.18985	0.999773	no				SoxN	1.2047	1	1	no
wrapper	0.950519	1	1	no				Rab3	1.19796	1	1	no
CG13239	0.916619	0.4879	0.999773	no				CG10738	1.1747	1	1	no
CR44367	0.909486	0.1998	0.999773	no				CR43478	1.16209	1	1	no
del	0.893759	0.0392	0.999773	no				CG18622	1.14865	1	1	no
Cyt-c-p	0.892767	5e-05	0.0135833	yes				CG14636	1.12064	1	1	no
CG7173	0.841202	0.0023	0.342009	no				mtsh	1.04127	1	1	no
CG3085	0.840502	0.094	0.999773	no				CG7560	1.03526	1	1	no
CG13875	0.809806	0.15145	0.999773	no				CG13618	1.03145	1	1	no
CG3523	0.776892	5e-05	0.0135833	yes				CG12990	1.02992	1	1	no
mthl14	0.769195	1	1	no				CG5062	1.02305	1	1	no
CG17190	0.766592	0.4598	0.999773	no				CG5867	1.0204	1	1	no
CR45001	0.756316	0.69885	0.999773	no				CG11842	1.01996	1	1	no
CG16884	0.750139	0.01075	0.94207	no				Trf4-2	1.01574	1	1	no
Hsp23	0.749142	0.00545	0.592233	no				CR44165	0.982666	1	1	no
Drep-2	0.745264	1	1	no				CG12493	0.980864	1	1	no
CR45327	0.739912	0.76545	0.999773	no				CG13229	0.978413	1	1	no
CG6126	0.732053	0.16055	0.999773	no				CG13577	0.973842	1	1	no
CG11843	0.718701	0.3301	0.999773	no				nvd	0.96694	1	1	no
CG6026	0.685737	1	1	no				CG17599	0.966342	1	1	no
CG5078	0.68511	0.7413	0.999773	no				ey	0.964018	1	1	no
JhI-26	0.684673	0.39515	0.999773	no				CG2854	0.937918	1	1	no
CG11261	0.680206	0.1358	0.999773	no				PH4alphaMP	0.870199	1	1	no
cuff	0.669899	0.6492	0.999773	no				CG32783	0.865131	1	1	no
png	0.647167	0.28635	0.999773	no				CG5527	0.847924	1	1	no
Acer	0.634632	0.4094	0.999773	no				CR44662	0.824498	1	1	no
CG15912	0.634493	0.6902	0.999773	no				Or22b	0.730639	1	1	no
CR43252	0.598392	0.7928	0.999773	no				iav	0.667215	1	1	no
CG11380	-0.602665	0.3483	0.999773	no				CG14591	0.602103	1	1	no
Cyp6d4	-0.657109	0.0288	0.999773	no				CG42269	-0.671877	1	1	no
Ubx	-0.727439	0.0088	0.829052	no				beat-IIa	-0.978073	1	1	no
noe	-0.775662	0.51705	0.999773	no				sing	-0.979198	1	1	no
asparagine-synthetase	-0.78751	0.14585	0.999773	no				CR45700	-0.988788	1	1	no
eg	-0.806993	0.17035	0.999773	no				CG5280	-1.09636	1	1	no
disco-r	-0.807886	0.00295	0.400708	no				Nep4	-1.18054	1	1	no
CG7777	-0.814638	0.0384	0.999773	no				ham	-1.2013	1	1	no
CG15880	-0.896001	1	1	no				CG14234	-1.24539	1	1	no
CR44093	-0.912111	0.62435	0.999773	no				CG18467	-1.26234	1	1	no
Tep1	-0.921627	0.0806	0.999773	no				CG6125	-1.26384	1	1	no
lectin-46Cb	-0.92838	0.70125	0.999773	no				CG7214	-1.2939	1	1	no
Faa	-0.940226	0.1243	0.999773	no				CG1695	-1.30902	1	1	no
eater	-0.954875	0.0733	0.999773	no				cas	-1.31699	1	1	no
NimC1	-1.01157	0.05005	0.999773	no				CG32040	-1.32045	1	1	no
CG8292	-1.04643	1	1	no				upd2	-1.34226	1	1	no
Cdk5alpha	-1.07076	1	1	no				CR43653	-1.34984	1	1	no
CG44437	-1.14734	1	1	no				tn	-1.38739	1	1	no
Cpr47Eb	-1.16545	1	1	no				sna	-1.39445	1	1	no
CG14668	-1.16765	1	1	no				CG1941	-1.42467	1	1	no
CG7991	-1.17283	0.0241	0.999773	no				Acp36DE	-1.48692	1	1	no
CG5321	-1.17333	1	1	no				CG16800	-1.55648	1	1	no
fd96Ca	-1.18734	1	1	no				CG9692	-1.57694	1	1	no
CG1835	-1.2109	0.1921	0.999773	no				CG9413	-1.57909	1	1	no
CG6696	-1.23414	1	1	no				sev	-1.59366	1	1	no
CG13707	-1.24087	0.238	0.999773	no				CG13050	-1.68204	1	1	no
CG16940	-1.24514	5e-05	0.0135833	yes				CG4133	-1.84128	1	1	no
CR45414	-1.25602	0.24335	0.999773	no				CG14280	-1.85685	1	1	no
CG14451	-1.26893	1	1	no				CG31913	-1.86876	1	1	no
CG11413	-1.28969	0.54585	0.999773	no				CG4017	-1.89653	1	1	no
Scr	-1.29617	1	1	no				CG8398	-1.93523	1	1	no
CG11529	-1.30739	0.16805	0.999773	no				CR45604	-2.07243	1	1	no
CG4950	-1.30981	0.03195	0.999773	no				CG32793	-2.15138	1	1	no
CR45182	-1.32442	0.52	0.999773	no				ktub	-2.44357	1	1	no
CG31676	-1.356	0.0837	0.999773	no				Gyc88E	-2.45214	1	1	no
Gal	-1.36826	0.1205	0.999773	no				dysc	-2.52505	1	1	no
Tsp68C	-1.37612	0.02	0.999773	no				CG11670	-2.81644	1	1	no
CG4927	-1.38792	0.1381	0.999773	no				santa-maria	-2.85731	1	1	no
CG33460	-1.39803	0.14	0.999773	no				CG13405	-2.90895	1	1	no
CG11382	-1.4281	0.1189	0.999773	no
Lim1	-1.45869	0.02735	0.999773	no
CG9743	-1.48869	1	1	no
CG9760	-1.5132	1	1	no
Sp1	-1.54487	5e-05	0.0135833	yes
CG4259	-1.55591	0.1676	0.999773	no
fd96Cb	-1.59627	0.0203	0.999773	no
CG43446	-1.63708	1	1	no
CG15418	-1.63892	0.4709	0.999773	no
unc-4	-1.74736	0.02885	0.999773	no
CG13937	-1.751	0.0222	0.999773	no
CG6520	-1.77471	0.07195	0.999773	no
CR43460	-1.79206	1	1	no
CR43423	-1.80035	1	1	no
CG32248	-1.8036	0.22495	0.999773	no
lbl	-1.80984	0.02515	0.999773	no
btd	-1.90954	0.03635	0.999773	no
CG1231	-2.12222	1	1	no
CG1461	-2.13252	1	1	no
CG15545	-2.17144	0.1157	0.999773	no
CG42369	-2.26957	1	1	no
CG42867	-2.33516	0.2637	0.999773	no
gsb-n	-2.33579	1	1	no
CG6018	-2.39197	1	1	no
CG42711	-2.48528	0.39785	0.999773	no
CG30088	-2.56502	1	1	no
Acp95EF	-2.7314	0.34245	0.999773	no
CG18598	-2.89376	0.42005	0.999773	no
CG2837	-2.92311	1	1	no
Cpr72Ea	-3.5011	1	1	no
CG7607	-3.56793	0.4089	0.999773	no
Cyp4g1	-5.04428	1	1	no
